# Supplementary material for: The comparative analysis of statistics, based on the likelihood ratio criterion, in the automated annotation problem
Source: BMC Bioinformatics. 2008 Jan 22;9:31. doi: 10.1186/1471-2105-9-31 (PMC2267706; doi:10.1186/1471-2105-9-31)
Supplement: Additional file 1 — Testing sequences. The file contains the list of the 308 sequences used in the testing phase. [file 1471-2105-9-31-S1.xls]

## Sheet: Лист1
10KD_VIGUN
22P1_RAT
5HT2_APLCA
ACES_CHICK
ACP_SYNPX
ACT_VOLCA
ACT1_NAEGR
ACT3_DICDI
ADD2_METTE
ADX_RAT
AG15_BRANA
ALB2_TRASC
ALFC_CARAU
ALFC_PEA
AMPL_BOVIN
AMPN_BOVIN
ANL4_HUMAN
APAG_WOLPM
APT_CANBF
APX1_PEA
ARGB_XYLFT
ARGJ_LISIN
AROA_CLOAB
AROD_LISIN
AROE_HAEIN
ASB4_HUMAN
ASPQ_PSEPK
ATP6_MYXGL
ATP8_ALBTU
ATPA_BACHD
ATPA_PEA
ATPE_BACPF
ATPH_CYACA
ATT_APLDE
AXN_DROME
BAC2_HUMAN
BMER_MOUSE
CAD9_MOUSE
CAN7_HUMAN
CARB_BUCAI
CB2A_LYCES
CB31_RANCA
CD1E_CAVPO
CD9_FELCA
CEAC_ECOLI
CECC_DROSI
CHB4_BOMMO
CHI3_SOLTU
CHLB_CHLPT
CLC3_RAT
COAD_CLOAB
COPE_CRIGR
CORC_BUCAI
CRCB_COREF
CRU4_BRANA
CSPC_BUCAI
CU15_MANSE
CXB6_MOUSE
CYB_AMBCI
CYB_ARTPL
CYB_GEOAE
CYB_SALSA
CYDX_RAT
DAK3_HUMAN
DAMX_ECOLI
DAS_PICAN
DCDA_MYCSM
DCO2_XENLA
DCUP_PHOLL
DDH2_HUMAN
DHE3_PYRHO
DHE4_SCHPO
DIS2_DICDI
DRAT_RHORU
DUSB_SHEON
DUT_ECOLI
E13B_NICPL
E2BG_HUMAN
E2F5_HUMAN
E311_ADE06
E322_ADECG
EAA3_BOVIN
EFA2_CHICK
EFP_COREF
EFT1_THETN
EMP1_MOUSE
ENGA_ANASP
ERG7_PNECA
FABM_SCHGR
FANE_ECOLI
FGFM_HUMAN
FIBA_ODOHE
FINC_NOTVI
FKBP_NEUCR
FLAG_VIBPA
FLC1_PROMI
FMT_BACTN
FSRB_ENTFA
FTSK_CAUCR
GALR_LACCA
GATA_THEMA
GATB_MYCMS
GLB5_PETMA
GLPQ_ECOLI
GLT5_CAEEL
GNTP_BACSU
GPDA_AQUAE
GS27_HUMAN
GT28_SCHJA
HA18_MOUSE
HBA_MACCA
HBA1_ARCGA
HBD_GALCR
HEMZ_NITEU
HFQ_AQUAE
HGF_HUMAN
HIG_DROME
HIS1_PROMP
HISJ_NEIGO
HKL2_MAIZE
HM36_CAEEL
HPP2_METMA
HRB3_XANCV
IDI_BRELN
IF2_THEMA
IF3_XYLFT
IF5_RAT
IL8_HORSE
IOD1_SUNMU
ISH2_RHOPA
K6PF_VIBCH
KAR4_YEAST
KC2A_CAEEL
KCC4_HUMAN
KCY_THETN
KGUA_ECO57
LCRV_YERPE
LDHA_PIG
LEA2_PHAVU
LEPV_BACSU
LEU2_RHIRA
LGT_STRPN
LHA2_ECTHL
LMP2_EBV
MCM2_SCHPO
MDH_RALSO
MNN1_YEAST
MOAC_HAEIN
MOVP_CMVY
MTGA_BORBR
MURD_BACSU
MUTB_PORGI
MYH3_CHICK
NCAP_MAGV
NCR2_MOUSE
NDKA_FLABI
NHA1_RHORH
NHR1_HUMAN
NNAT_HUMAN
NODA_RHILV
NODB_RHILO
NQRC_VIBCH
NRAM_INBHK
NTCP_RAT
NU3M_PANTR
NU4M_ATRNM
NU4M_MYXGL
NU5M_DICDI
NUSB_XANCP
NXP4_RAT
NYLA_PSES8
OBP_BHV1C
OMPA_ESCHE
OMT1_ARATH
OPPF_STRPY
OPSD_MYRBE
OSM1_YEAST
OX2R_MOUSE
OXA1_LISIN
OXAA_PSEAE
PA21_ECHCO
PAX2_MOUSE
PCP1_PHOLL
PGK_AERPE
PGK_YEAST
PGPL_MOUSE
PGS1_MOUSE
PHEA_LACLA
PHOE_SALTY
PHR1_SINAL
PNAE_RAUSE
PPB3_BACSU
PPK2_CHLTE
PSB1_YEAST
PSC2_RAT
PUR8_DEIRA
PYRG_CRIGR
PYRI_BACTN
PYRR_STRCO
QUEA_ENTFA
R152_SCHPO
R37A_ICTPU
RA51_CRIGR
RADA_ECOLI
RBL_DARCA
RBL1_CHRVI
RBSK_HAEIN
RBSR_HAEIN
RDS2_XENLA
RECA_BACCR
RECF_THETN
RF1_MYCTU
RF1_TREPA
RGSG_BOVIN
RGSH_MOUSE
RIK1_HUMAN
RK22_CHLRE
RL11_HALN1
RL11_PORGI
RL13_MYCGE
RL13_SACEX
RL18_SYNY3
RL22_TREPA
RL24_PROMP
RL36_DESDE
RL41_PEA
RNC_BRUME
RNC_PSEPK
RNFC_BUCAI
RNH2_RHILO
RP3B_ARATH
RPB1_METJA
RPE_SYNY3
RPOB_SALTY
RPOZ_HAEDU
RPOZ_RHIME
RRAS_HUMAN
RRF_MYCPA
RS10_BACTN
RS10_UREPA
RS12_BUCAP
RS21_MYXXA
RS28_CAEEL
RT28_MOUSE
S11K_ROTS1
S361_MOUSE
S61G_CAEEL
SAC7_YEAST
SEC9_YEAST
SED1_EUBAC
SEP3_HUMAN
SFB1_HUMAN
SHS1_BOVIN
SL52_HUMAN
SLA2_MOUSE
SM31_MOUSE
SOA1_RAT
SODM_BACAN
SPN3_SCHPO
SPRL_STRMU
SVS5_RAT
SYC_NEIMA
SYFA_CLOAB
T2EA_HUMAN
T2M2_MORBO
TAT_CAEVC
TBX1_MOUSE
TFDC_COMAC
TFX_METTH
THIE_STAAM
THIE_XYLFA
TLK1_MOUSE
TPIS_PYRFU
TRPB_CHLTE
TRX2_MOUSE
TRXB_CHLMU
TRY2_ECOLI
TXDA_MISBR
TXM1_MACGS
TYRA_LACLC
US74_DROME
UVRA_STRAW
UVRA_VITST
V1AR_SHEEP
VATC_HALVO
VE6_HPV58
VEF_GVTN
VGR_BPP1
VIE3_AGRT5
VN35_ROTHW
VNS7_CVCAI
VNSC_PI1HB
VNUC_IAEN5
VNUC_IAMEF
VP09_BPPRD
VP16_HUMAN
VP4_AHSV4
VRPP_LAMBD
VSI2_TRYBB
XPF_MOUSE
XYL1_TRIKO
XYLG_HAEIN
YEMA_DROME
YJEP_HAEIN
YKJ5_YEAST
YKU5_SCHPO
YPT4_SCHPO
ZPW1_MOUSE
